# Supplementary material for: Lung Ultrasound for Imaging of B-Lines in Dogs and Cats—A Prospective Study Investigating Agreement between Three Types of Transducers and the Accuracy in Diagnosing Cardiogenic Pulmonary Edema, Pneumonia and Lung Neoplasia
Source: Animals (Basel). 2021 Nov 16;11(11):3279. doi: 10.3390/ani11113279 (PMC8614539; doi:10.3390/ani11113279)
Supplement: Supplementary file 1 [file animals-11-03279-s001.zip]

Archive with 1 entries (1 files):
- animals-1426291-supplementary.xlsx
