# Supplementary material for: Lung Ultrasound for Imaging of B-Lines in Dogs and Cats—A Prospective Study Investigating Agreement between Three Types of Transducers and the Accuracy in Diagnosing Cardiogenic Pulmonary Edema, Pneumonia and Lung Neoplasia
Source: Animals (Basel). 2021 Nov 16;11(11):3279. doi: 10.3390/ani11113279 (PMC8614539; doi:10.3390/ani11113279)
Supplement: Supplementary file 1 [file animals-11-03279-s001.zip › animals-1426291-supplementary.xlsx]

## Sheet: LUS database
Table S1. Demographic and medical data used in the study
ID number	Species	Gender	Breed	Age [years]	Diagnosis	Heart disease	Number of probes used	Operator 1 (OSJ)	Probe used by Operator 1	Operator 2 (AŁ)	Probe used by Operator 2	Microconvex_Cd_R	Microconvex_Ph_R	Microconvex_Md_R	Microconvex_Cr_R	Microconvex_Cd_L	Microconvex_Ph_L	Microconvex_Md_L	Microconvex_Cr_L	Linear_Cd_R	Linear_Ph_R	Linear_Md_R	Linear_Cr_R	Linear_Cd_L	Linear_Ph_L	Linear_Md_L	Linear_Cr_L	Phased array_Cd_R	Phased array_Ph_R	Phased array_Md_R	Phased array_Cr_R	Phased array_Cd_L	Phased array_Ph_L	Phased array_Md_L	Phased array_Cr_L	LUSscore
D1	Dog	Female	Dachshund	14	intrathoracic neoplasm	No	2	No	-	Yes	microconvex & linear	0	2	2	0	0	2	2	0	0	2	2	0	0	2	2	0	-	-	-	-	-	-	-	-	8
D2	Dog	Female	Irish Setter	7	CPE	Yes	2	No	-	Yes	microconvex & linear	1	2	2	2	2	2	2	0	1	2	2	2	2	2	2	0	-	-	-	-	-	-	-	-	13
D3	Dog	Male	Great Dane	12	intrathoracic neoplasm	No	2	No	-	Yes	microconvex & linear	0	0	0	0	0	0	0	0	0	0	0	0	0	0	0	0	-	-	-	-	-	-	-	-	0
D4	Dog	Female	Cross-breed	8	intrathoracic neoplasm	No	3	Yes	linear & phased array	Yes	microconvex	0	2	0	0	0	2	0	0	0	2	0	0	0	2	0	0	0	2	0	0	0	2	0	0	4
D5	Dog	Male	Bullmastiff	0.2	other (hydrothorax)	No	1	No	-	Yes	microconvex	3	3	3	0	3	3	0	0	-	-	-	-	-	-	-	-	-	-	-	-	-	-	-	-	15
D6	Dog	Female	Cocker Spaniel	13	intrathoracic neoplasm	No	2	No	-	Yes	microconvex & linear	0	0	0	0	0	0	0	0	0	0	0	0	0	0	0	0	-	-	-	-	-	-	-	-	0
D7	Dog	Male	Dachshund	11	intrathoracic neoplasm	No	2	Yes	linear & phased array	No	-	-	-	-	-	-	-	-	-	4	4	3	0	0	0	3	0	4	4	3	0	0	0	3	0	14
D8	Dog	Female	Cocker spaniel	13	CPE	Yes	2	Yes	linear & phased array	No	-	-	-	-	-	-	-	-	-	0	0	0	3	0	0	0	3	0	0	0	3	0	0	0	3	6
D9	Dog	Female	Fox terrier	14	pneumonia	No	3	Yes	linear & phased array	Yes	microconvex	0	0	3	3	0	0	3	3	0	0	3	4	0	0	3	4	0	0	0	0	0	0	3	3	10
D10	Dog	Female	Cross-breed	11	pneumonia	No	3	Yes	linear & phased array	Yes	microconvex	3	3	3	3	3	3	3	3	3	3	3	3	3	3	3	3	3	3	3	3	3	3	3	3	24
D11	Dog	Female	Yorkshire terrier	-	CPE	Yes	2	Yes	linear & phased array	No	-	-	-	-	-	-	-	-	-	2	2	2	0	2	0	2	0	2	2	0	0	0	0	0	0	7
D12	Dog	Male	Yorkshire terrier	16	CPE	Yes	2	Yes	linear & phased array	No	-	-	-	-	-	-	-	-	-	0	0	3	0	0	0	3	0	0	0	3	0	0	0	3	0	6
D13	Dog	Male	Cross-breed	-	CPE	Yes	2	Yes	linear & phased array	No	-	-	-	-	-	-	-	-	-	0	0	0	4	2	3	3	4	0	0	0	0	2	3	3	4	14
D14	Dog	Male	Yorkshire terrier	-	pneumonia	No	2	Yes	linear & phased array	No	-	-	-	-	-	-	-	-	-	2	4	4	2	0	2	2	0	2	4	4	2	0	2	2	0	16
D15	Dog	Male	Dachshund	-	CPE	Yes	2	Yes	linear & phased array	No	-	-	-	-	-	-	-	-	-	0	0	0	3	0	0	0	3	0	0	0	3	0	0	0	3	6
D16	Dog	Male	Shih Tzu	9	CPE	Yes	2	No	-	Yes	microconvex & linear	0	0	2	2	0	0	2	2	0	0	1	1	0	0	1	1	-	-	-	-	-	-	-	-	6
D17	Dog	Female	Pekingese	13	CPE	Yes	2	No	-	Yes	microconvex & linear	3	2	2	2	3	2	3	2	3	3	3	2	3	2	3	2	-	-	-	-	-	-	-	-	20
D18	Dog	Female	Cross-breed	14	intrathoracic neoplasm	No	2	No	-	Yes	microconvex & linear	0	0	0	0	0	0	0	0	0	0	0	0	0	0	0	0	-	-	-	-	-	-	-	-	0
D19	Dog	Male	West Highland White Terrier	14	pneumonia	No	2	No	-	Yes	microconvex & linear	3	3	2	0	2	0	0	0	3	3	2	0	3	1	0	0	-	-	-	-	-	-	-	-	11
D20	Dog	Female	Cross-breed	4	other (hydrothorax)	No	1	No	-	Yes	microconvex	0	0	0	0	0	0	0	0	-	-	-	-	-	-	-	-	-	-	-	-	-	-	-	-	0
D21	Dog	Male	Great Dane	8	CPE	Yes	1	No	-	Yes	microconvex	1	1	1	1	1	1	1	1	-	-	-	-	-	-	-	-	-	-	-	-	-	-	-	-	8
D22	Dog	Male	Cross-breed	10	pneumonia	No	2	No	-	Yes	microconvex & linear	1	2	2	3	2	2	3	3	1	2	2	3	2	3	3	3	-	-	-	-	-	-	-	-	18
D23	Dog	Male	Miniature Pinscher	12	pneumonia	No	2	No	-	Yes	microconvex & linear	0	2	2	0	0	2	2	0	0	2	2	0	0	2	2	0	-	-	-	-	-	-	-	-	8
D24	Dog	Male	Cross-breed	8	intrathoracic neoplasm	No	1	No	-	Yes	microconvex	3	2	2	2	2	2	2	2	-	-	-	-	-	-	-	-	-	-	-	-	-	-	-	-	17
D25	Dog	Male	Cross-breed	7	intrathoracic neoplasm	No	1	No	-	Yes	microconvex	0	0	0	0	1	1	1	1	-	-	-	-	-	-	-	-	-	-	-	-	-	-	-	-	4
D26	Dog	Male	Cross-breed	12	CPE	Yes	2	No	-	Yes	microconvex & linear	1	1	1	1	1	1	1	1	1	1	1	1	1	1	1	1	-	-	-	-	-	-	-	-	8
D27	Dog	Female	Cross-breed	7	intrathoracic neoplasm	No	2	No	-	Yes	microconvex & linear	0	3	1	4	0	3	1	4	0	3	1	4	0	3	1	4	-	-	-	-	-	-	-	-	16
D28	Dog	Female	Cross-breed	13	intrathoracic neoplasm	No	2	No	-	Yes	microconvex & linear	0	0	0	0	0	0	0	0	0	0	0	0	0	0	0	0	-	-	-	-	-	-	-	-	0
D29	Dog	Male	Rottweiler	11	intrathoracic neoplasm	No	3	Yes	linear & phased array	Yes	microconvex	0	0	0	0	0	0	0	0	0	0	0	0	0	0	0	0	0	0	0	0	0	0	0	0	0
D30	Dog	Male	Shih Tzu	12	CPE	Yes	3	Yes	linear & phased array	Yes	microconvex	2	2	3	3	0	2	2	2	2	2	3	3	0	2	2	2	0	3	3	3	0	3	3	3	16
D31	Dog	Female	Yorkshire terrier	14	CPE	Yes	3	Yes	linear & phased array	Yes	microconvex	4	3	3	3	4	3	3	3	4	3	3	3	4	3	3	3	3	3	3	3	3	3	3	3	25
D32	Dog	Female	Cross-breed	10	CPE	Yes	2	No	-	Yes	microconvex & linear	2	2	3	3	2	2	3	3	2	2	3	3	2	2	3	3	-	-	-	-	-	-	-	-	20
D33	Dog	Female	Cross-breed	10	CPE	Yes	2	No	-	Yes	microconvex & linear	0	3	3	3	0	3	3	3	0	3	3	3	0	3	3	3	-	-	-	-	-	-	-	-	18
D34	Dog	Female	French buldog	1.3	pneumonia	No	2	No	-	Yes	microconvex & linear	0	0	4	3	0	0	4	3	0	0	4	3	0	0	4	3	-	-	-	-	-	-	-	-	14
D35	Dog	Female	Boxer	12	intrathoracic neoplasm	No	1	No	-	Yes	microconvex	0	3	0	0	0	0	0	0	-	-	-	-	-	-	-	-	-	-	-	-	-	-	-	-	3
D36	Dog	Male	Boxer	1	CPE	Yes	1	No	-	Yes	microconvex	2	2	2	2	2	2	2	2	-	-	-	-	-	-	-	-	-	-	-	-	-	-	-	-	16
D37	Dog	Female	Bernese Mountain Dog	3	pneumonia	No	1	No	-	Yes	microconvex	0	2	2	2	0	2	2	2	-	-	-	-	-	-	-	-	-	-	-	-	-	-	-	-	12
D38	Dog	Male	Bernese Mountain Dog	12	CPE	Yes	1	No	-	Yes	microconvex	0	3	2	2	0	2	1	0	-	-	-	-	-	-	-	-	-	-	-	-	-	-	-	-	10
D39	Dog	Female	Whippet	11	pneumonia	No	2	No	-	Yes	microconvex & linear	0	0	2	0	0	0	0	0	0	0	2	0	0	0	0	0	-	-	-	-	-	-	-	-	2
D40	Dog	Female	Bernese Mountain Dog	6	intrathoracic neoplasm	No	1	No	-	Yes	microconvex	2	0	0	0	2	0	0	0	-	-	-	-	-	-	-	-	-	-	-	-	-	-	-	-	4
D41	Dog	Female	Giant schnauzer	10	intrathoracic neoplasm	No	1	No	-	Yes	microconvex	0	0	1	1	0	1	1	0	-	-	-	-	-	-	-	-	-	-	-	-	-	-	-	-	4
D42	Dog	Female	Pointer	12	intrathoracic neoplasm	No	3	Yes	linear & phased array	Yes	microconvex	0	1	0	0	0	1	0	0	0	1	0	0	0	0	0	0	0	1	0	0	0	0	0	0	1
D43	Dog	Female	Yorkshire terrier	14	CPE	Yes	2	No	-	Yes	microconvex & linear	4	4	3	3	3	3	2	2	4	4	3	3	3	3	2	2	-	-	-	-	-	-	-	-	24
D44	Dog	Female	Golden retriever	8	pneumonia	No	3	Yes	linear & phased array	Yes	microconvex	0	0	3	3	0	0	3	3	0	0	3	3	0	0	3	3	0	0	3	3	0	0	3	3	12
D45	Dog	Male	German shepherd	8	CPE	Yes	1	No	-	Yes	microconvex	0	2	2	1	0	2	2	1	-	-	-	-	-	-	-	-	-	-	-	-	-	-	-	-	10
D46	Dog	Male	Cross-breed	3	other (hydrothorax)	No	2	No	-	Yes	microconvex & linear	3	3	0	0	2	2	2	0	3	3	0	0	2	2	2	0	-	-	-	-	-	-	-	-	12
D47	Dog	Male	Cross-breed	17	intrathoracic neoplasm	No	1	No	-	Yes	microconvex	3	3	2	2	3	3	2	2	-	-	-	-	-	-	-	-	-	-	-	-	-	-	-	-	20
D48	Dog	Male	Pointer	11	intrathoracic neoplasm	No	2	No	-	Yes	microconvex & linear	0	0	0	1	0	0	0	0	0	0	0	1	0	0	0	0	-	-	-	-	-	-	-	-	1
D49	Dog	Female	Bernese Mountain Dog	8	CPE	Yes	1	No	-	Yes	microconvex	0	2	2	1	0	2	2	1	-	-	-	-	-	-	-	-	-	-	-	-	-	-	-	-	10
D50	Dog	Female	Beagle	15	pneumonia	No	2	No	-	Yes	microconvex & linear	0	0	2	0	0	0	3	0	0	0	2	0	0	0	3	0	-	-	-	-	-	-	-	-	5
D51	Dog	Male	Dachshund	17	CPE	Yes	1	No	-	Yes	microconvex	4	4	4	4	4	4	4	4	-	-	-	-	-	-	-	-	-	-	-	-	-	-	-	-	32
D52	Dog	Male	Dachshund	12	CPE	Yes	3	Yes	linear & phased array	Yes	microconvex	2	3	3	2	2	3	3	2	2	3	3	2	2	3	3	2	3	0	3	3	3	0	3	3	19
D53	Dog	Female	Beagle	-	intrathoracic neoplasm	No	3	Yes	linear & phased array	Yes	microconvex	0	0	0	0	0	0	0	0	0	0	0	0	0	0	0	0	0	0	0	0	0	0	0	0	0
D54	Dog	Female	Pointer	13	intrathoracic neoplasm	No	1	No	-	Yes	microconvex	3	2	2	2	3	2	2	2	-	-	-	-	-	-	-	-	-	-	-	-	-	-	-	-	18
D55	Dog	Female	Boxer	8	intrathoracic neoplasm	No	3	Yes	linear & phased array	Yes	microconvex	0	0	3	2	0	0	2	2	0	0	4	3	0	0	2	2	0	0	3	3	0	0	3	3	10
D56	Dog	Female	Labrador retriever	7	intrathoracic neoplasm	No	1	No	-	Yes	microconvex	0	0	0	0	0	0	0	0	-	-	-	-	-	-	-	-	-	-	-	-	-	-	-	-	0
D57	Dog	Male	Boxer	9	CPE	Yes	2	No	-	Yes	microconvex & linear	3	2	1	1	3	2	1	1	3	2	1	1	3	2	1	1	-	-	-	-	-	-	-	-	14
D58	Dog	Male	Cross-breed	5	pneumonia	No	2	No	-	Yes	microconvex & linear	0	0	4	4	0	0	0	0	0	0	4	4	0	0	0	0	-	-	-	-	-	-	-	-	8
D59	Dog	Female	German shepherd	11	intrathoracic neoplasm	No	1	No	-	Yes	microconvex	0	0	0	0	0	0	0	0	-	-	-	-	-	-	-	-	-	-	-	-	-	-	-	-	0
D60	Dog	Female	Cocker Spaniel	10	intrathoracic neoplasm	No	3	Yes	linear & phased array	Yes	microconvex	0	0	0	0	0	0	0	0	0	0	0	0	0	0	0	0	0	0	0	0	0	0	0	0	0
D61	Dog	Male	Yorkshire terrier	1.5	pneumonia	No	2	No	-	Yes	microconvex & linear	3	3	3	3	3	2	1	1	3	3	3	3	3	2	1	1	-	-	-	-	-	-	-	-	19
D62	Dog	Male	West Highland White Terrier	6	pneumonia	No	3	Yes	linear & phased array	Yes	microconvex	1	1	0	1	1	1	0	0	1	1	0	1	1	1	0	0	0	0	0	0	0	0	0	0	3
D63	Dog	Female	Cross-breed	10	intrathoracic neoplasm	No	2	No	-	Yes	microconvex & linear	0	0	0	0	0	0	0	0	0	0	0	0	0	0	0	0	-	-	-	-	-	-	-	-	0
D64	Dog	Female	Collie	9	pneumonia	No	3	Yes	linear & phased array	Yes	microconvex	2	2	3	3	0	0	1	1	2	2	3	3	0	0	1	1	2	2	3	3	0	0	1	1	12
D65	Dog	Female	Miniature Schnauzer	15	CPE	Yes	2	No	-	Yes	microconvex & linear	2	2	4	4	0	0	0	0	2	2	4	4	0	0	0	0	-	-	-	-	-	-	-	-	12
D66	Dog	Male	Yorkshire terrier	8	CPE	Yes	3	Yes	linear & phased array	Yes	microconvex	3	4	4	4	3	4	4	4	3	4	4	4	3	4	4	4	3	4	4	4	3	4	4	4	30
D67	Dog	Male	West Highland White Terrier	14	pneumonia	No	2	No	-	Yes	microconvex & linear	3	3	4	4	0	0	1	1	3	3	4	4	0	0	1	1	-	-	-	-	-	-	-	-	16
D68	Dog	Male	Cross-breed	11	intrathoracic neoplasm	No	2	No	-	Yes	microconvex & linear	3	3	3	3	3	0	0	3	3	3	3	3	3	0	0	3	-	-	-	-	-	-	-	-	18
D69	Dog	Male	Cross-breed	11	intrathoracic neoplasm	No	1	No	-	Yes	microconvex	0	0	0	0	0	0	0	0	-	-	-	-	-	-	-	-	-	-	-	-	-	-	-	-	0
D70	Dog	Male	Cross-breed	14	intrathoracic neoplasm	No	3	Yes	linear & phased array	Yes	microconvex	3	3	3	3	3	3	3	3	3	3	3	3	3	3	3	3	3	3	3	3	3	3	3	3	24
D71	Dog	Female	Cross-breed	12	intrathoracic neoplasm	No	2	No	-	Yes	microconvex & linear	0	0	0	0	3	3	3	4	0	0	0	0	3	3	3	4	-	-	-	-	-	-	-	-	13
D72	Dog	Female	Pekingese	12	CPE	Yes	3	Yes	linear & phased array	Yes	microconvex	0	0	0	0	3	3	3	3	0	0	0	0	3	2	3	3	0	0	0	0	3	2	3	3	11
D73	Dog	Female	Cross-breed	15	intrathoracic neoplasm	No	3	Yes	linear & phased array	Yes	microconvex	3	3	3	3	3	3	3	3	3	3	3	3	3	3	3	3	3	3	3	3	3	3	3	3	24
D74	Dog	Female	Poodle	8	intrathoracic neoplasm	No	2	No	-	Yes	microconvex & linear	0	0	0	0	0	0	3	0	0	0	0	0	0	0	3	0	-	-	-	-	-	-	-	-	3
D75	Dog	Male	Cross-breed	12	intrathoracic neoplasm	No	1	No	-	Yes	microconvex	0	0	0	0	0	3	3	0	-	-	-	-	-	-	-	-	-	-	-	-	-	-	-	-	6
D76	Dog	Female	Cross-breed	12	intrathoracic neoplasm	No	1	No	-	Yes	microconvex	0	0	3	3	0	0	3	3	-	-	-	-	-	-	-	-	-	-	-	-	-	-	-	-	12
D77	Dog	Male	Pointer	9	intrathoracic neoplasm	No	2	No	-	Yes	microconvex & linear	0	0	0	0	0	0	0	0	0	0	0	0	0	0	0	0	-	-	-	-	-	-	-	-	0
D78	Dog	Male	German shepherd	10	intrathoracic neoplasm	No	2	Yes	phased array	Yes	microconvex	0	2	2	0	0	0	0	0	-	-	-	-	-	-	-	-	0	2	2	0	0	0	0	0	4
D79	Dog	Male	Doberman Pinscher	11	intrathoracic neoplasm	No	2	No	-	Yes	microconvex & linear	0	0	0	0	0	0	0	0	0	0	0	0	0	0	0	0	-	-	-	-	-	-	-	-	0
D80	Dog	Female	German shepherd	12	intrathoracic neoplasm	No	1	No	-	Yes	microconvex	3	3	0	3	3	3	3	3	-	-	-	-	-	-	-	-	-	-	-	-	-	-	-	-	21
D81	Dog	Male	Yorkshire terrier	11	pneumonia	No	3	Yes	linear & phased array	Yes	microconvex	0	3	3	3	0	4	4	4	0	3	3	3	0	4	4	4	0	3	3	3	0	4	4	4	21
D82	Dog	Female	-	-	CPE	Yes	2	Yes	linear & phased array	No	-	-	-	-	-	-	-	-	-	3	3	3	3	1	1	3	3	3	3	3	3	1	1	3	3	20
D83	Dog	Male	-	-	CPE	Yes	2	Yes	linear & phased array	No	-	-	-	-	-	-	-	-	-	4	0	0	4	0	0	4	4	4	0	0	4	0	0	4	4	16
D84	Dog	Male	Pekingese	15	CPE	Yes	3	Yes	linear & phased array	Yes	microconvex	0	1	3	3	0	0	3	3	0	1	3	3	0	0	3	3	0	1	3	3	0	0	3	3	13
D85	Dog	Female	Cross-breed	12	pneumonia	No	2	Yes	linear & phased array	No	-	-	-	-	-	-	-	-	-	0	0	3	3	0	0	3	3	1	0	3	3	0	0	3	3	12
D86	Dog	Male	Shih Tzu	10	CPE	Yes	2	Yes	linear & phased array	No	-	-	-	-	-	-	-	-	-	0	0	3	3	0	0	3	3	0	0	3	3	0	0	3	3	12
D87	Dog	Male	Yorkshire terrier	10	CPE	Yes	2	Yes	linear & phased array	No	-	-	-	-	-	-	-	-	-	0	3	4	4	3	3	3	3	0	3	3	3	3	3	3	3	22
D88	Dog	Female	-	17	CPE	Yes	2	Yes	linear & phased array	No	-	-	-	-	-	-	-	-	-	3	3	3	1	0	3	3	0	3	3	3	1	0	3	3	0	16
D89	Dog	Male	Yorkshire terrier	15	CPE	Yes	1	Yes	phased array	No	-	-	-	-	-	-	-	-	-	-	-	-	-	-	-	-	-	3	3	3	3	3	3	3	3	24
D90	Dog	Male	Dachshund	-	CPE	Yes	2	Yes	linear & phased array	No	-	-	-	-	-	-	-	-	-	0	0	0	3	0	0	0	3	0	0	0	3	0	0	0	3	6
D91	Dog	Female	Cross-breed	16	pneumonia	No	3	Yes	linear & phased array	Yes	microconvex	0	0	0	4	0	0	0	4	0	0	0	4	0	0	0	4	0	0	0	4	0	0	0	4	8
D92	Dog	Female	Cross-breed	15	pneumonia	No	3	Yes	linear & phased array	Yes	microconvex	0	0	0	4	0	0	0	4	0	0	0	4	0	0	0	4	0	0	0	4	0	0	0	4	8
D93	Dog	Male	-	17	pneumonia	No	2	Yes	linear & phased array	No	-	-	-	-	-	-	-	-	-	0	0	4	4	0	0	4	4	0	0	4	4	0	0	4	4	16
D94	Dog	Female	Cross-breed	10	pneumonia	No	3	Yes	linear & phased array	Yes	microconvex	0	3	3	3	0	3	3	3	0	3	3	3	0	3	3	3	0	0	0	3	0	0	0	3	14
D95	Dog	Male	Shih Tzu	12	pneumonia	No	3	Yes	linear & phased array	Yes	microconvex	0	0	3	4	0	0	3	4	0	0	3	4	0	0	3	4	0	0	3	4	0	0	3	4	14
D96	Dog	Female	Doberman Pinscher	7	CPE	Yes	2	Yes	linear & phased array	No	-	-	-	-	-	-	-	-	-	0	0	3	3	0	0	0	3	0	0	0	3	0	0	0	3	7
D97	Dog	Male	Yorkshire terrier	10	pneumonia	No	3	Yes	linear & phased array	Yes	microconvex	3	3	3	3	3	3	3	3	3	3	3	3	3	3	3	3	3	3	3	3	3	3	3	3	24
D98	Dog	Female	French buldog	0.6	pneumonia	No	2	No	-	Yes	microconvex & linear	0	0	3	1	0	0	4	3	0	0	4	1	0	0	4	3	-	-	-	-	-	-	-	-	11
D99	Dog	Female	Cross-breed	1	pneumonia	No	2	No	-	Yes	microconvex & linear	0	0	4	4	0	3	4	4	0	0	4	4	0	3	4	4	-	-	-	-	-	-	-	-	19
D100	Dog	Male	Yorkshire terrier	9	pneumonia	No	2	No	-	Yes	microconvex & linear	1	3	2	3	0	3	3	3	1	3	2	3	0	3	3	3	-	-	-	-	-	-	-	-	18
D101	Dog	Male	Cross-breed	2	pneumonia	No	2	No	-	Yes	microconvex & linear	0	1	4	3	0	0	0	0	0	1	4	3	0	0	0	0	-	-	-	-	-	-	-	-	8
D102	Dog	Male	French buldog	8	pneumonia	No	2	No	-	Yes	microconvex & linear	0	0	3	4	0	0	3	4	0	0	3	4	0	0	3	4	-	-	-	-	-	-	-	-	14
D103	Dog	Female	Welsh Corgi	9	pneumonia	No	2	No	-	Yes	microconvex & linear	0	1	3	0	0	0	3	0	0	1	3	0	0	1	3	0	-	-	-	-	-	-	-	-	7
D104	Dog	Male	Chinese Crested	14	pneumonia	No	2	No	-	Yes	microconvex & linear	4	3	4	3	3	2	3	4	4	3	4	3	3	2	3	4	-	-	-	-	-	-	-	-	26
D105	Dog	Female	Yorkshire terrier	13	CPE	Yes	3	Yes	linear & phased array	Yes	microconvex	1	3	4	2	1	1	1	3	1	3	4	2	1	1	1	3	0	3	4	3	1	0	0	3	15
D106	Dog	Female	Cross-breed	6	pneumonia	No	2	No	-	Yes	microconvex & linear	0	1	3	3	0	0	1	1	0	1	3	3	0	0	1	1	-	-	-	-	-	-	-	-	9
D107	Dog	Female	Yorkshire terrier	16	pneumonia	No	3	Yes	linear & phased array	Yes	microconvex	4	0	4	4	0	0	0	0	4	0	4	4	0	0	0	0	4	0	4	4	0	0	0	0	12
D108	Dog	Female	Cocker spaniel	8	pneumonia	No	3	Yes	linear & phased array	Yes	microconvex	0	0	4	4	0	0	4	4	0	0	4	4	0	0	4	4	0	0	4	4	0	0	4	4	16
D109	Dog	Male	Bernese Mountain Dog	8	intrathoracic neoplasm	No	2	No	-	Yes	microconvex & linear	0	0	0	0	0	0	0	0	0	0	0	0	0	0	0	0	-	-	-	-	-	-	-	-	0
D110	Dog	Female	Bloodhound	15	pneumonia	No	2	No	-	Yes	microconvex & linear	0	0	3	0	0	0	0	0	0	0	3	0	0	0	0	0	-	-	-	-	-	-	-	-	3
D111	Dog	Female	Welsh Corgi	17	pneumonia	No	3	Yes	linear & phased array	Yes	microconvex	3	3	3	3	3	0	0	3	3	3	3	3	3	0	0	3	3	3	3	3	3	0	0	3	18
D112	Dog	Male	French buldog	4	pneumonia	No	2	No	-	Yes	microconvex & linear	0	4	4	4	0	4	4	3	0	4	4	4	0	4	4	3	-	-	-	-	-	-	-	-	23
D113	Dog	Male	French buldog	3	pneumonia	No	2	No	-	Yes	microconvex & linear	3	3	3	4	3	3	3	4	3	3	3	4	3	3	3	4	-	-	-	-	-	-	-	-	26
D114	Dog	Male	Cross-breed	13	pneumonia	No	3	Yes	linear & phased array	Yes	microconvex	0	2	2	0	0	0	0	0	0	2	2	0	0	0	0	0	0	2	2	0	0	0	0	0	4
D115	Dog	Male	Irish Setter	12	pneumonia	No	3	Yes	linear & phased array	Yes	microconvex	0	3	3	0	0	3	3	0	0	3	3	0	0	3	3	0	0	3	0	0	0	3	3	0	11
D116	Dog	Female	French buldog	0.6	pneumonia	No	3	Yes	linear & phased array	Yes	microconvex	4	3	3	1	3	3	3	2	4	3	2	1	3	3	2	2	4	2	3	0	3	1	3	2	20
C1	Cat	Male	Domestic Shorthair	10	other (hydrothorax)	No	2	No	-	Yes	microconvex & linear	0	0	0	0	0	0	0	0	0	0	0	0	0	0	0	0	-	-	-	-	-	-	-	-	0
C2	Cat	Male	Domestic Shorthair	5	CPE	Yes	2	Yes	linear & phased array	No	-	-	-	-	-	-	-	-	-	3	3	3	4	3	3	3	4	3	3	3	4	3	3	3	4	26
C3	Cat	Male	Domestic Shorthair	11	CPE	Yes	2	Yes	linear & phased array	No	-	-	-	-	-	-	-	-	-	4	4	4	4	4	4	4	4	4	4	4	4	4	4	4	4	32
C4	Cat	Male	Domestic Shorthair	5	CPE	Yes	2	No	-	Yes	microconvex & linear	4	4	4	4	4	4	4	4	4	4	4	4	4	4	4	4	-	-	-	-	-	-	-	-	32
C5	Cat	Male	Maine coon	8	CPE	Yes	3	Yes	linear & phased array	Yes	microconvex	3	4	3	3	3	4	3	3	3	4	3	3	3	4	3	3	4	4	4	4	4	4	4	4	28
C6	Cat	Male	Domestic Shorthair	13	CPE	Yes	1	Yes	linear	No	-	-	-	-	-	-	-	-	-	3	4	4	4	3	4	4	4	-	-	-	-	-	-	-	-	30
C7	Cat	Male	Domestic Shorthair	12	intrathoracic neoplasm	No	2	No	-	Yes	microconvex & linear	3	0	0	0	1	1	1	1	3	0	0	0	1	1	1	1	-	-	-	-	-	-	-	-	7
C8	Cat	Male	Domestic Shorthair	3	CPE	Yes	2	No	-	Yes	microconvex & linear	0	4	4	0	0	4	4	0	0	4	4	0	0	4	4	0	-	-	-	-	-	-	-	-	16
C9	Cat	Male	Persian	12	CPE	Yes	2	No	-	Yes	microconvex & linear	4	4	4	4	4	4	4	4	4	4	4	4	4	4	4	4	-	-	-	-	-	-	-	-	32
C10	Cat	Male	Domestic Shorthair	15	CPE	Yes	2	No	-	Yes	microconvex & linear	0	3	3	3	0	3	2	0	0	3	3	3	0	3	2	0	-	-	-	-	-	-	-	-	14
C11	Cat	Male	Domestic Shorthair	12	intrathoracic neoplasm	No	2	No	-	Yes	microconvex & linear	1	1	0	0	0	0	1	0	1	1	0	0	0	0	1	1	-	-	-	-	-	-	-	-	3
C12	Cat	Male	Domestic Shorthair	9	intrathoracic neoplasm	No	2	No	-	Yes	microconvex & linear	2	2	0	0	2	2	0	0	2	2	0	0	2	2	0	0	-	-	-	-	-	-	-	-	8
C13	Cat	Male	Scottish Fold	6	pneumonia	No	3	Yes	linear & phased array	Yes	microconvex	0	0	0	3	0	0	0	3	0	0	0	3	0	0	0	3	0	0	0	3	0	0	0	3	6
C14	Cat	Male	Maine coon	3.5	pneumonia	No	3	Yes	linear & phased array	Yes	microconvex	1	2	2	0	0	3	4	4	1	2	2	0	0	3	4	4	1	1	0	0	0	3	4	4	15
C15	Cat	Male	Domestic Shorthair	11	CPE	Yes	2	No	-	Yes	microconvex & linear	0	2	2	0	0	2	2	0	0	2	2	2	0	2	2	0	-	-	-	-	-	-	-	-	9
C16	Cat	Male	Siberian	19	intrathoracic neoplasm	No	1	Yes	linear	No	-	-	-	-	-	-	-	-	-	0	2	0	0	0	2	2	0	-	-	-	-	-	-	-	-	6
C17	Cat	Male	Domestic Shorthair	8	other (hydrothorax)	No	3	Yes	linear & phased array	Yes	microconvex	1	1	1	0	1	1	1	0	1	1	1	0	1	1	1	0	1	1	1	0	1	1	1	0	6
C18	Cat	Male	Domestic Shorthair	10	CPE	Yes	2	No	-	Yes	microconvex & linear	1	3	3	3	1	1	1	1	1	3	3	3	1	1	1	1	-	-	-	-	-	-	-	-	14
C19	Cat	Female	Domestic Shorthair	2	CPE	Yes	2	No	-	Yes	microconvex & linear	3	3	2	0	0	0	0	0	3	3	2	0	0	0	0	0	-	-	-	-	-	-	-	-	8
C20	Cat	Female	Persian	17	intrathoracic neoplasm	No	2	No	-	Yes	microconvex & linear	0	0	0	0	0	0	0	0	0	0	0	0	0	0	0	0	-	-	-	-	-	-	-	-	0
C21	Cat	Female	Domestic Shorthair	8	CPE	Yes	3	Yes	linear & phased array	Yes	microconvex	3	3	3	3	3	3	3	3	3	3	3	3	3	3	3	3	4	4	4	3	4	4	4	3	26
C22	Cat	Female	British Shorthair	11	intrathoracic neoplasm	No	2	No	-	Yes	microconvex & linear	0	0	0	0	0	0	0	0	0	0	0	0	0	0	0	0	-	-	-	-	-	-	-	-	0
C23	Cat	Female	Domestic Shorthair	14	intrathoracic neoplasm	No	3	Yes	linear & phased array	Yes	microconvex	3	3	3	3	0	0	0	1	3	3	3	3	0	0	0	1	3	3	3	3	0	0	0	1	13
C24	Cat	Female	Domestic Shorthair	15	CPE	Yes	2	No	-	Yes	microconvex & linear	2	1	3	2	2	2	3	2	2	2	2	2	3	3	3	2	-	-	-	-	-	-	-	-	18
C25	Cat	Female	Domestic Shorthair	17	CPE	Yes	2	No	-	Yes	microconvex & linear	3	4	3	2	2	4	4	2	3	4	3	2	2	4	4	2	-	-	-	-	-	-	-	-	24
C26	Cat	Female	Domestic Shorthair	12	intrathoracic neoplasm	No	2	No	-	Yes	microconvex & linear	0	3	0	0	0	3	0	0	0	3	0	0	0	3	0	0	-	-	-	-	-	-	-	-	6
C27	Cat	Female	Domestic Shorthair	8	CPE	Yes	2	No	-	Yes	microconvex & linear	4	4	4	4	4	4	4	4	4	4	4	4	4	4	4	4	-	-	-	-	-	-	-	-	32
C28	Cat	Female	Domestic Shorthair	6	intrathoracic neoplasm	No	2	No	-	Yes	microconvex & linear	0	3	3	2	0	3	3	2	0	3	3	2	0	3	3	2	-	-	-	-	-	-	-	-	16
C29	Cat	Male	Domestic Shorthair	15	other (hydrothorax)	No	2	No	-	Yes	microconvex & linear	0	0	1	0	0	0	1	0	0	0	1	0	0	0	1	0	-	-	-	-	-	-	-	-	2
C30	Cat	Male	Domestic Shorthair	21	CPE	Yes	1	No	-	Yes	microconvex	4	4	4	0	4	4	4	0	-	-	-	-	-	-	-	-	-	-	-	-	-	-	-	-	24
C31	Cat	Male	Domestic Shorthair	1	pneumonia	No	2	No	-	Yes	microconvex & linear	0	1	1	0	0	0	0	0	0	1	1	0	0	0	0	0	-	-	-	-	-	-	-	-	2
C32	Cat	Male	Siberian	0.4	pneumonia	No	2	No	-	Yes	microconvex & linear	0	2	4	4	3	3	4	4	0	2	4	4	3	3	4	4	-	-	-	-	-	-	-	-	24
C33	Cat	Female	Domestic Shorthair	15	CPE	Yes	2	No	-	Yes	microconvex & linear	3	3	3	3	3	3	3	3	3	3	3	3	3	3	3	3	-	-	-	-	-	-	-	-	24
C34	Cat	Female	Domestic Shorthair	0.2	CPE	Yes	2	No	-	Yes	microconvex & linear	4	4	3	0	4	4	3	0	4	4	3	0	4	4	3	0	-	-	-	-	-	-	-	-	22
C35	Cat	Female	Domestic Shorthair	12	intrathoracic neoplasm	No	2	No	-	Yes	microconvex & linear	0	3	3	0	0	0	1	1	0	3	3	0	0	0	1	1	-	-	-	-	-	-	-	-	8
C36	Cat	Male	Domestic Shorthair	5	other (hydrothorax)	No	3	Yes	linear & phased array	Yes	microconvex	0	0	0	0	0	0	0	2	0	0	0	0	0	0	0	2	0	0	0	0	0	0	0	0	1
C37	Cat	Male	Domestic Shorthair	5	pneumonia	No	2	No	-	Yes	microconvex & linear	0	2	2	3	0	2	2	2	0	2	2	3	0	2	2	2	-	-	-	-	-	-	-	-	13
C38	Cat	Female	Domestic Shorthair	10	pneumonia	No	2	No	-	Yes	microconvex & linear	0	0	2	2	0	0	2	2	0	0	2	2	0	0	2	2	-	-	-	-	-	-	-	-	8
C39	Cat	Male	Domestic Shorthair	6	CPE	Yes	2	No	-	Yes	microconvex & linear	3	2	2	0	2	2	2	0	3	2	2	0	2	2	2	0	-	-	-	-	-	-	-	-	13
C40	Cat	Female	Domestic Shorthair	15	intrathoracic neoplasm	No	1	Yes	linear	No	-	-	-	-	-	-	-	-	-	3	2	2	2	3	2	2	2	-	-	-	-	-	-	-	-	18
C41	Cat	Male	Domestic Shorthair	7	other (hydrothorax)	No	2	No	-	Yes	microconvex & linear	0	0	0	0	0	0	0	0	0	0	0	0	0	0	0	0	-	-	-	-	-	-	-	-	0
C42	Cat	Female	Domestic Shorthair	12	intrathoracic neoplasm	No	2	No	-	Yes	microconvex & linear	0	0	0	0	3	3	2	2	0	0	0	0	3	3	2	2	-	-	-	-	-	-	-	-	10
C43	Cat	Female	Domestic Shorthair	15	other (hydrothorax)	No	2	No	-	Yes	microconvex & linear	0	0	0	0	0	0	0	0	0	0	0	0	0	0	0	0	-	-	-	-	-	-	-	-	0
C44	Cat	Male	Domestic Shorthair	8	intrathoracic neoplasm	No	2	No	-	Yes	microconvex & linear	0	0	2	0	0	0	2	0	0	0	2	0	0	0	2	0	-	-	-	-	-	-	-	-	4
C45	Cat	Female	Domestic Shorthair	0.9	CPE	Yes	1	Yes	linear	No	-	-	-	-	-	-	-	-	-	0	0	2	2	0	0	2	2	-	-	-	-	-	-	-	-	8
C46	Cat	Female	Domestic Shorthair	7	pneumonia	No	2	No	-	Yes	microconvex & linear	3	3	3	3	3	3	3	3	3	3	3	3	3	3	3	3	-	-	-	-	-	-	-	-	24
C47	Cat	Male	Domestic Shorthair	12	intrathoracic neoplasm	No	3	Yes	linear & phased array	Yes	microconvex	0	1	1	0	0	0	0	0	0	1	1	0	0	0	0	0	0	0	0	0	0	0	0	0	1
C48	Cat	Male	Maine coon	5	CPE	Yes	3	Yes	linear & phased array	Yes	microconvex	3	3	3	3	3	3	3	3	3	3	3	3	3	3	3	3	3	0	0	3	3	3	3	3	22
C49	Cat	Male	Domestic Shorthair	1	pneumonia	No	2	No	-	Yes	microconvex & linear	3	3	3	0	3	3	3	0	3	3	3	0	3	3	3	0	-	-	-	-	-	-	-	-	18
C50	Cat	Male	Domestic Shorthair	14	pneumonia	No	3	Yes	linear & phased array	Yes	microconvex	3	3	3	3	3	3	3	3	3	3	3	3	3	3	3	3	3	3	3	3	3	3	3	3	24
C51	Cat	Female	Domestic Shorthair	12	other (hydrothorax)	No	2	No	-	Yes	microconvex & linear	0	0	2	2	0	0	0	2	0	0	2	2	0	0	0	2	-	-	-	-	-	-	-	-	6
C52	Cat	Male	Persian	6	CPE	Yes	3	Yes	linear & phased array	Yes	microconvex	0	2	2	2	0	2	3	2	0	2	3	2	0	2	2	2	0	3	3	3	0	3	3	3	14
C53	Cat	Male	Maine coon	0.2	pneumonia	No	3	Yes	linear & phased array	Yes	microconvex	4	3	1	2	3	2	2	1	4	3	1	2	3	2	2	1	4	1	0	3	3	1	0	3	17
C54	Cat	Male	Siamese	17	pneumonia	No	3	Yes	linear & phased array	Yes	microconvex	0	3	2	2	0	3	2	2	0	3	2	2	0	3	2	2	0	3	3	3	0	3	3	3	15
C55	Cat	Female	Domestic Shorthair	12	CPE	Yes	3	Yes	linear & phased array	Yes	microconvex	0	0	2	1	0	0	3	0	0	0	2	1	0	0	3	0	0	0	1	1	0	0	2	0	5
C56	Cat	Female	Domestic Shorthair	12	pneumonia	No	2	No	-	Yes	microconvex & linear	0	2	1	0	0	0	0	0	0	2	1	0	0	2	1	0	-	-	-	-	-	-	-	-	4
C57	Cat	Male	Domestic Shorthair	10	pneumonia	No	2	No	-	Yes	microconvex & linear	0	3	2	0	0	0	0	0	0	3	2	0	0	0	0	0	-	-	-	-	-	-	-	-	5
C58	Cat	Male	Domestic Shorthair	13	pneumonia	No	2	No	-	Yes	microconvex & linear	4	0	0	0	4	0	0	0	4	0	0	0	4	0	0	0	-	-	-	-	-	-	-	-	8
C59	Cat	Male	Ragdoll	8	pneumonia	No	2	No	-	Yes	microconvex & linear	3	2	3	4	0	0	0	2	3	2	3	3	0	0	0	2	-	-	-	-	-	-	-	-	13
C60	Cat	Male	Domestic Shorthair	11	other (pneumothorax)	No	2	No	-	Yes	microconvex & linear	4	0	0	4	0	0	1	1	4	0	0	4	0	0	1	1	-	-	-	-	-	-	-	-	10
C61	Cat	Male	Domestic Shorthair	1	other (hydrothorax)	No	1	Yes	linear	No	-	-	-	-	-	-	-	-	-	0	0	0	0	0	0	0	0	-	-	-	-	-	-	-	-	0
C62	Cat	Male	Maine coon	5	CPE	Yes	3	Yes	linear & phased array	Yes	microconvex	3	3	3	3	3	3	3	3	3	3	4	3	3	3	3	3	3	3	3	3	3	0	0	3	22
C63	Cat	Female	Domestic Shorthair	15	pneumonia	No	3	Yes	linear & phased array	Yes	microconvex	0	1	2	0	0	0	1	0	0	1	2	0	0	0	1	0	0	1	2	0	0	0	1	0	4
C64	Cat	Female	Domestic Shorthair	16	CPE	Yes	2	No	-	Yes	microconvex & linear	2	2	2	3	2	2	2	2	2	2	2	3	2	2	2	2	-	-	-	-	-	-	-	-	17
C65	Cat	Female	Domestic Shorthair	2	CPE	Yes	2	No	-	Yes	microconvex & linear	2	2	2	2	1	1	1	0	2	2	2	2	1	1	1	0	-	-	-	-	-	-	-	-	11
C66	Cat	Female	Maine coon	3	pneumonia	No	2	No	-	Yes	microconvex & linear	4	3	0	0	4	3	0	0	4	3	0	0	4	3	0	0	-	-	-	-	-	-	-	-	14
C67	Cat	Male	Domestic Shorthair	10	CPE	Yes	3	Yes	linear & phased array	Yes	microconvex	0	2	2	3	0	2	2	3	0	2	2	3	0	2	2	3	0	1	3	3	1	1	3	3	14
C68	Cat	Male	Domestic Shorthair	7	intrathoracic neoplasm	No	2	No	-	Yes	microconvex & linear	0	0	0	0	0	0	0	0	0	0	0	0	0	0	0	0	-	-	-	-	-	-	-	-	0
C69	Cat	Male	Domestic Shorthair	10	CPE	Yes	3	Yes	linear & phased array	Yes	microconvex	0	1	1	0	0	1	1	0	0	1	1	0	0	1	1	0	0	1	1	0	0	1	1	0	4
C70	Cat	Male	Domestic Shorthair	9	CPE	Yes	2	No	-	Yes	microconvex & linear	3	3	3	3	3	3	3	3	3	4	3	3	3	3	3	3	-	-	-	-	-	-	-	-	24
C71	Cat	Male	Domestic Shorthair	7	pneumonia	No	2	No	-	Yes	microconvex & linear	0	2	2	0	0	2	2	0	0	2	2	0	0	2	2	0	-	-	-	-	-	-	-	-	8
C72	Cat	Female	Domestic Shorthair	12	pneumonia	No	2	No	-	Yes	microconvex & linear	3	3	3	3	3	3	3	3	3	3	3	3	3	3	3	3	-	-	-	-	-	-	-	-	24
C73	Cat	Male	Exotic Shorthair	9	other (hydrothorax)	No	2	No	-	Yes	microconvex & linear	0	0	0	0	0	0	0	0	0	0	0	0	0	0	0	0	-	-	-	-	-	-	-	-	0
C74	Cat	Male	Domestic Shorthair	19	intrathoracic neoplasm	No	3	Yes	linear & phased array	Yes	microconvex	0	0	0	0	0	0	0	0	0	0	0	0	0	0	0	0	0	0	0	0	0	0	0	0	0
C75	Cat	Female	Domestic Shorthair	15	pneumonia	No	3	Yes	linear & phased array	Yes	microconvex	0	0	0	0	0	0	0	0	0	0	1	0	0	0	0	0	0	0	0	0	0	0	0	0	0
C76	Cat	Female	British Shorthair	4	CPE	Yes	3	Yes	linear & phased array	Yes	microconvex	4	4	4	4	4	2	2	4	4	4	4	4	4	2	2	4	4	4	4	4	4	0	0	4	26
C77	Cat	Male	Siberian	12	CPE	Yes	2	Yes	linear & phased array	No	-	-	-	-	-	-	-	-	-	0	0	0	3	0	0	0	3	0	0	0	3	0	1	0	3	6
C78	Cat	Male	Maine coon	5	CPE	Yes	3	Yes	linear & phased array	Yes	microconvex	3	0	0	3	3	3	3	3	3	0	0	3	3	3	3	3	3	0	0	3	3	3	3	3	18
C79	Cat	Female	-	-	CPE	Yes	2	Yes	linear & phased array	No	-	-	-	-	-	-	-	-	-	0	0	4	4	0	0	0	3	0	0	4	4	0	0	0	3	11
C80	Cat	Male	Domestic Shorthair	13	CPE	Yes	2	No	-	Yes	microconvex & linear	3	3	3	3	3	3	3	3	3	3	3	3	3	3	3	3	-	-	-	-	-	-	-	-	24
C81	Cat	Female	Domestic Shorthair	6	other (pneumothorax)	No	2	No	-	Yes	microconvex & linear	0	0	4	4	0	0	0	4	0	0	4	4	0	0	0	4	-	-	-	-	-	-	-	-	12
C82	Cat	Male	Domestic Shorthair	13	other (pneumothorax)	No	2	No	-	Yes	microconvex & linear	0	0	0	0	0	0	0	0	0	0	0	0	0	0	0	0	-	-	-	-	-	-	-	-	0
C83	Cat	Female	Domestic Shorthair	2	pneumonia	No	2	No	-	Yes	microconvex & linear	4	0	0	2	0	0	0	2	4	0	0	2	0	0	0	2	-	-	-	-	-	-	-	-	8
C84	Cat	Male	Domestic Shorthair	10	pneumonia	No	2	No	-	Yes	microconvex & linear	0	0	0	0	0	0	4	4	0	0	0	0	0	0	4	4	-	-	-	-	-	-	-	-	8
